# Supplementary material for: Reference Genes Screening and Gene Expression Patterns Analysis Involved in Gelsenicine Biosynthesis under Different Hormone Treatments in Gelsemium elegans
Source: Int J Mol Sci. 2023 Nov 4;24(21):15973. doi: 10.3390/ijms242115973 (PMC10648913; doi:10.3390/ijms242115973)
Supplement: Supplementary file 1 [file ijms-24-15973-s001.zip]

Archive with 1 entries (1 files):
- ijms-2625526-supplementary.pdf
